# Supplementary material for: Dynamics of IgM and IgA Antibody Response Profile Against Vibrio cholerae Toxins A, B, and P
Source: Int J Mol Sci. 2025 Apr 9;26(8):3507. doi: 10.3390/ijms26083507 (PMC12027190; doi:10.3390/ijms26083507)
Supplement: Supplementary file 1 [file ijms-26-03507-s001.zip]

Archive with 2 entries (2 files):
- ijms-3387352-supplementary captions.pdf
- ijms-3387352-supplementary.pdf
